# Supplementary material for: Inheritance of Resistance to Cry1A.105 in Helicoverpa zea (Boddie) (Lepidoptera: Noctuidae)
Source: Insects. 2022 Sep 27;13(10):875. doi: 10.3390/insects13100875 (PMC9604160; doi:10.3390/insects13100875)
Supplement: Supplementary file 1 [file insects-13-00875-s001.zip]

Archive with 1 entries (1 files):
- insects-1900739-supplementary.pdf
